# Supplementary material for: Analyzing the similarity of samples and genes by MG-PCC algorithm, t-SNE-SS and t-SNE-SG maps
Source: BMC Bioinformatics. 2018 Dec 17;19:512. doi: 10.1186/s12859-018-2495-5 (PMC6296107; doi:10.1186/s12859-018-2495-5)
Supplement: Supplementary file 1 — MATLAB algorithm. A freely available MATLAB implemented to perform MG-PCC, t-SNE-SS, t-SNE-SG and draw the nearest sample(or gene) neighbors for a data set. (ZIP 6873 kb) [file 12859_2018_2495_MOESM1_ESM.zip]

Archive with 13 entries (13 files):
- mau1.tex
- BINF-D-18-00300.pdf
- FundingInformation.xml
- Additional Files.zip
- Fig 1.tif
- Fig 2.tif
- Fig 3.tif
- Fig 4.tif
- Fig 5.tif
- Fig 6.tif
- Fig 7.tif
- Fig 8.tif
- Fig 9.tif
