# Supplementary material for: Analyzing the similarity of samples and genes by MG-PCC algorithm, t-SNE-SS and t-SNE-SG maps
Source: BMC Bioinformatics. 2018 Dec 17;19:512. doi: 10.1186/s12859-018-2495-5 (PMC6296107; doi:10.1186/s12859-018-2495-5)
Supplement: Supplementary file 1 — MATLAB algorithm. A freely available MATLAB implemented to perform MG-PCC, t-SNE-SS, t-SNE-SG and draw the nearest sample(or gene) neighbors for a data set. (ZIP 6873 kb) [file 12859_2018_2495_MOESM1_ESM.zip › mau1.tex]

%% BioMed_Central_Tex_Template_v1.06
%%                                      %
%  bmc_article.tex            ver: 1.06 %
%                                       %

%%IMPORTANT: do not delete the first line of this template
%%It must be present to enable the BMC Submission system to
%%recognise this template!!

%%%%%%%%%%%%%%%%%%%%%%%%%%%%%%%%%%%%%%%%%
%%                                     %%
%%  LaTeX template for BioMed Central  %%
%%     journal article submissions     %%
%%                                     %%
%%          <8 June 2012>              %%
%%                                     %%
%%                                     %%
%%%%%%%%%%%%%%%%%%%%%%%%%%%%%%%%%%%%%%%%%


%%%%%%%%%%%%%%%%%%%%%%%%%%%%%%%%%%%%%%%%%%%%%%%%%%%%%%%%%%%%%%%%%%%%%
%%                                                                 %%
%% For instructions on how to fill out this Tex template           %%
%% document please refer to Readme.html and the instructions for   %%
%% authors page on the biomed central website                      %%
%% http://www.biomedcentral.com/info/authors/                      %%
%%                                                                 %%
%% Please do not use \input{...} to include other tex files.       %%
%% Submit your LaTeX manuscript as one .tex document.              %%
%%                                                                 %%
%% All additional figures and files should be attached             %%
%% separately and not embedded in the \TeX\ document itself.       %%
%%                                                                 %%
%% BioMed Central currently use the MikTex distribution of         %%
%% TeX for Windows) of TeX and LaTeX.  This is available from      %%
%% http://www.miktex.org                                           %%
%%                                                                 %%
%%%%%%%%%%%%%%%%%%%%%%%%%%%%%%%%%%%%%%%%%%%%%%%%%%%%%%%%%%%%%%%%%%%%%

%%% additional documentclass options:
%  [doublespacing]
%  [linenumbers]   - put the line numbers on margins

%%% loading packages, author definitions

%\documentclass[twocolumn]{bmcart}% uncomment this for twocolumn layout and comment line below
\documentclass{bmcart}

%%% Load packages
%\usepackage{amsthm,amsmath}
%\RequirePackage{natbib}
%\RequirePackage[authoryear]{natbib}% uncomment this for author-year bibliography
%\RequirePackage{hyperref}
\usepackage[utf8]{inputenc} %unicode support
%\usepackage[applemac]{inputenc} %applemac support if unicode package fails
%\usepackage[latin1]{inputenc} %UNIX support if unicode package fails

\usepackage{chngpage}

\usepackage{array}
%%%%%%%%%%%%%%%%%%%%%%%%%%%%%%%%%%%%%%%%%%%%%%%%%
%%                                             %%
%%  If you wish to display your graphics for   %%
%%  your own use using includegraphic or       %%
%%  includegraphics, then comment out the      %%
%%  following two lines of code.               %%
%%  NB: These line *must* be included when     %%
%%  submitting to BMC.                         %%
%%  All figure files must be submitted as      %%
%%  separate graphics through the BMC          %%
%%  submission process, not included in the    %%
%%  submitted article.                         %%
%%                                             %%
%%%%%%%%%%%%%%%%%%%%%%%%%%%%%%%%%%%%%%%%%%%%%%%%%


\def\includegraphic{}
\def\includegraphics{}

\usepackage{tikz,mathpazo}
\usetikzlibrary{shapes.geometric, arrows}

%%% Put your definitions there:
\startlocaldefs
\endlocaldefs
\usepackage{amsmath}


%\usepackage{lineno,hyperref}
%%% Begin ...
\begin{document}

%%% Start of article front matter
\begin{frontmatter}

\begin{fmbox}
\dochead{Methodology}

%%%%%%%%%%%%%%%%%%%%%%%%%%%%%%%%%%%%%%%%%%%%%%
%%                                          %%
%% Enter the title of your article here     %%
%%                                          %%
%%%%%%%%%%%%%%%%%%%%%%%%%%%%%%%%%%%%%%%%%%%%%%

\title{Analyzing the similarity of samples and genes by MG-PCC algorithm,   t-SNE-SS and t-SNE-SG maps}

%%%%%%%%%%%%%%%%%%%%%%%%%%%%%%%%%%%%%%%%%%%%%%
%%                                          %%
%% Enter the authors here                   %%
%%                                          %%
%% Specify information, if available,       %%
%% in the form:                             %%
%%   <key>={<id1>,<id2>}                    %%
%%   <key>=                                 %%
%% Comment or delete the keys which are     %%
%% not used. Repeat \author command as much %%
%% as required.                             %%
%%                                          %%
%%%%%%%%%%%%%%%%%%%%%%%%%%%%%%%%%%%%%%%%%%%%%%

\author[
   addressref={aff1},                   % id's of addresses, e.g. {aff1,aff2}
   corref={aff1},                       % id of corresponding address, if any
   %noteref={n1},                        % id's of article notes, if any
   email={hanqh15@163.com}   % email address
]{\fnm{Xingang} \snm{Jia}}
\author[
   addressref={aff2},
   email={hanqh15@163.com}
]{\fnm{Qiuhong} \snm{Han}}
\author[
   addressref={aff3},
   email={hanqh15@163.com}
]{\fnm{Zuhong} \snm{Lu}}
%%%%%%%%%%%%%%%%%%%%%%%%%%%%%%%%%%%%%%%%%%%%%%
%%                                          %%
%% Enter the authors' addresses here        %%
%%                                          %%
%% Repeat \address commands as much as      %%
%% required.                                %%
%%                                          %%
%%%%%%%%%%%%%%%%%%%%%%%%%%%%%%%%%%%%%%%%%%%%%%

\address[id=aff1]{%                           % unique id
  \orgname{School  of Mathematics, Southeast University
}, % university, etc
 % \street{},                     %
  \postcode{210096}                                % post or zip code
  \city{Nanjing},                              % city
  \cny{PR China}                                    % country
}
\address[id=aff2]{%
  \orgname{Department of Mathematics, Nanjing Forestry University},
  %\street{D\"{u}sternbrooker Weg 20},
  \postcode{210037}
  \city{Nanjing},
  \cny{PR China}
}
\address[id=aff3]{%
  \orgname{State Key Laboratory of Bioelectronics, School of Biological
Science and Medical Engineering, Southeast University},
  %\street{D\"{u}sternbrooker Weg 20},
  \postcode{210096}
  \city{Nanjing},
  \cny{PR China}
}


%%%%%%%%%%%%%%%%%%%%%%%%%%%%%%%%%%%%%%%%%%%%%%
%%                                          %%
%% Enter short notes here                   %%
%%                                          %%
%% Short notes will be after addresses      %%
%% on first page.                           %%
%%                                          %%
%%%%%%%%%%%%%%%%%%%%%%%%%%%%%%%%%%%%%%%%%%%%%%

\begin{artnotes}
%\note{Sample of title note}     % note to the article
%\note[id=n1]{Equal contributor} % note, connected to author
\end{artnotes}

\end{fmbox}% comment this for two column layout

%%%%%%%%%%%%%%%%%%%%%%%%%%%%%%%%%%%%%%%%%%%%%%
%%                                          %%
%% The Abstract begins here                 %%
%%                                          %%
%% Please refer to the Instructions for     %%
%% authors on http://www.biomedcentral.com  %%
%% and include the section headings         %%
%% accordingly for your article type.       %%
%%                                          %%
%%%%%%%%%%%%%%%%%%%%%%%%%%%%%%%%%%%%%%%%%%%%%%

\begin{abstractbox}

\begin{abstract} % abstract
\parttitle{Background}
For analyzing these  gene expression data sets  under different samples,
clustering  and visualizing samples and genes are  important  methods.
However, it is difficult to integrate clustering  and visualizing techniques
when the similarities of samples and genes are defined by
 PCC(Person correlation coefficient) measure.

\parttitle{Results}
Here, for rare samples of  gene expression data sets,
we use
 MG-PCC (mini-groups that are defined by PCC) algorithm  to
  divide
them into mini-groups,
and    use
 t-SNE-SSP maps  to display these mini-groups,
 where the idea of MG-PCC algorithm is that  the nearest neighbors should be in the same mini-groups,
  t-SNE-SSP map is selected from
a series of t-SNE(t-statistic Stochastic Neighbor Embedding) maps of
standardized samples, and these t-SNE maps have different perplexity
parameter.
 Moreover,
 for PCC clusters of mass genes,
 they are displayed  by  t-SNE-SGI map,
  where t-SNE-SGI map is selected from
a series of t-SNE maps of
standardized genes, and these t-SNE maps have different initialization dimensions.
Here, t-SNE-SSP and t-SNE-SGI maps are selected by A-value,
 where
  A-value is modeled from  areas of
 clustering projections, and t-SNE-SSP and t-SNE-SGI maps are
 such t-SNE map that has
 the smallest A-value.


\parttitle{Conclusions}
From the analysis of  cancer gene expression data sets, we demonstrate that
 MG-PCC algorithm  is able to
 put tumor and normal samples into  their respective mini-groups,
and t-SNE-SSP(or t-SNE-SGI) maps
 are able to   display the  relationships  between mini-groups(or PCC clusters) clearly.
 Furthermore,   t-SNE-SS(m)(or t-SNE-SG(n)) maps
are able to construct independent tree diagrams
of the nearest sample(or gene) neighbors, where each tree diagram is corresponding to a mini-group
of samples(or genes).
\end{abstract}

%%%%%%%%%%%%%%%%%%%%%%%%%%%%%%%%%%%%%%%%%%%%%%
%%                                          %%
%% The keywords begin here                  %%
%%                                          %%
%% Put each keyword in separate \kwd{}.     %%
%%                                          %%
%%%%%%%%%%%%%%%%%%%%%%%%%%%%%%%%%%%%%%%%%%%%%%

\begin{keyword}
\kwd{PCC}
\kwd{MG-PCC}
\kwd{t-SNE-SSP}
\kwd{t-SNE-SGI}
\kwd{A-value}
\end{keyword}

% MSC classifications codes, if any
%\begin{keyword}[class=AMS]
%\kwd[Primary ]{}
%\kwd{}
%\kwd[; secondary ]{}
%\end{keyword}

\end{abstractbox}
%
%\end{fmbox}% uncomment this for twcolumn layout

\end{frontmatter}

%%%%%%%%%%%%%%%%%%%%%%%%%%%%%%%%%%%%%%%%%%%%%%
%%                                          %%
%% The Main Body begins here                %%
%%                                          %%
%% Please refer to the instructions for     %%
%% authors on:                              %%
%% http://www.biomedcentral.com/info/authors%%
%% and include the section headings         %%
%% accordingly for your article type.       %%
%%                                          %%
%% See the Results and Discussion section   %%
%% for details on how to create sub-sections%%
%%                                          %%
%% use \cite{...} to cite references        %%
%%  \cite{koon} and                         %%
%%  \cite{oreg,khar,zvai,xjon,schn,pond}    %%
%%  \nocite{smith,marg,hunn,advi,koha,mouse}%%
%%                                          %%
%%%%%%%%%%%%%%%%%%%%%%%%%%%%%%%%%%%%%%%%%%%%%%

%%%%%%%%%%%%%%%%%%%%%%%%% start of article main body
% <put your article body there>

%%%%%%%%%%%%%%%%
%% Background %%
%%

%\cite{koon,oreg,khar,zvai,xjon,schn,pond,smith,marg,hunn,advi,koha,mouse}

\section*{Background}


With the rapid development of high-throughput biotechnologies, we were  easily able to  collect a
large amount of gene expression data with many subjects of biology or medicine\cite{bib1}.
 Here, we aimed at these  gene expression data sets that
came from tumoral and normal samples,
 where  these   data sets were often characterized by mass genes
but with relatively small amounts of  samples,
their  rows   were corresponding to  genes,
and  columns were representing samples\cite{bib2}.
For these  gene expression data sets,
they  usually incorporated several thousands of probes associated with  more and less relevance for  cancers\cite{bib3}.
Thus, the  filtering approaches  applied to
each  probe before data  analysis, with the aim to
 find differentially expressed genes,  such as  T-statistics, Significance Analysis, Adaptive Ranking, Combined Adaptive Ranking and Two-way Clustering\cite{bib4,bib5}.
 For samples of gene expression data sets,
 a major challenge was how to resolve their subtypes,  and
 compare  in different diseased states\cite{bib4,bib6}. Much work had been done on exploratory subtypes of cancers,
 such as Hierarchical clustering, K-means,  penalised likelihood methods and the random forest\cite{bib7,bib8}.
Moreover,
to
determine the intrinsic dimensionality of  genes,   the clustering
analysis   was used to search for patterns and
group genes into expression clusters that provided additional insight into the biological function and relevance
of genes that showed different expressions\cite{bib9,bib10,bib11,bib12,bib13}.
Furthermore, to display  classification of genes(or samples) in a meaningful way for exploration, presentation, and
 comprehension  in  diseased states and normal differentiation,
 many
 dimension reduction techniques were  used
  to embed high-dimensional data for visualization in 2D(two  dimensional) spaces\cite{bib14,bib15,bib16,bib17},
  and   had been successful in complementing clusters of Euclidean distance\cite{bib14},
 such as Hierarchical clustering dendrograms, PCA(principal component analysis), t-SNE, heat maps, and network graphs\cite{bib14,bib15,bib16,bib17,bib18}.

For samples  of   gene expression data sets,
their dimensionality often resulted in their different types
 to
be isometric by Euclidean distance\cite{bib9}.
Thus,
in the process of samples and genes clustering analysis,
  PCC commonly used also\cite{bib10,bib12,bib13}.
The simplest way to think about PCC was to plot  curves of two genes,
with PCC telling us how similar the shapes of their two curves were.
  But for PCC clusters of
 gene expression data, many projection techniques gave them poor
visualizations usually\cite{bib16}.
To efficiently map clusters of PCC,
  PCC had been  defined by transformed genes, such as PCCF(PCC of F-points) and  PCC-MCP(PCC of multiple-cumulative probabilities)\cite{bib19,bib20}.
Moreover,
  PCA-F and t-SNE-MCP-O gave good
 visualizations for clusters of PCCF and PCC-MCP, respectively.
  However, for PCC clusters of the original gene  expression points, PCA-F and t-SNE-MCP-O gave them poor visualizations also\cite{bib19,bib20}.


Here, for  samples of  gene expression data sets,
we used  MG-PCC algorithm  to  divide them
 into different mini-groups, where the similarities of samples  were defined by
 PCC measure, and the idea of
MG-PCC algorithm is that the nearest neighbors should be in the same
mini-groups.
That is, for any  sample of a mini-group, its
 nearest neighbor  was in the mini-group also.
Moreover,
we
 used
 t-SNE-SSP maps  to display the relationships of mini-groups,
 where t-SNE-SSP map was selected from
a series of t-SNE maps of
standardized samples,  these t-SNE maps had different perplexity
parameter, and the  initialization dimensions of these t-SNE maps were thirty.
In t-SNE, the perplexity might be viewed as a knob that sets the number of effective nearest neighbors. It was comparable with the number of nearest neighbors  that was employed in many manifold learners\cite{bib21,bib22}.


Furthermore, for gene clusters that were generated from  PCC,
we attempted to use   t-SNE-SGI maps  to display  them,
where t-SNE-SGI maps were selected from
a series of t-SNE maps of
standardized genes.
Compared to t-SNE-SSP maps,
t-SNE-SGI map was selected from these t-SNE maps
that
had the same perplexity
parameter, but different  initialization dimensions,
where the  perplexity
parameter of these t-SNE maps were  the dimensions of genes.
In fact, for   gene expression data sets  under different samples,
their genes were mass and dense,  and the performance of t-SNE with these data sets
required a larger perplexity.


Here,
we  used
 A-value to select the  t-SNE-SSP and t-SNE-SGI maps,
 where
A-value was modeled from  areas of
 clustering projections, and a t-SNE map was selected as t-SNE-SSP(or t-SNE-SGI)
 if its A-value was the smallest compared to
 others.
Furthermore, for clusters with different clustering number,
their  t-SNE-SGI maps might
 come from the different t-SNE maps.


To evaluate the reliability of the MG-PCC and  t-SNE-SSP,  we applied  them
 to   gene expression  data sets of lung cancers\cite{bib23,bib24}.
Results showed that MG-PCC algorithm was able  to put tumor and normal samples into  their respective mini-groups,
and t-SNE-SSP maps
gave  these mini-groups clear boundaries also, which helped us to mine
the subtypes of cancers.
Moreover, for PCC clusters of genes, t-SNE-SGI maps
gave them better visualizations compared to t-SNE of the original and normalized genes, which
made clustering and visualizing techniques
better integration.
Furthermore, for the nearest sample(or gene) neighbors,
  t-SNE-SS(m)(or t-SNE-SG(n)) maps were able to give them
 independent  tree diagrams,  where each tree diagram was corresponding to a mini-group
of samples(or genes).


\section*{Materials and Methods}


\subsubsection*{Data and Data Source}
 The first data set GDS3837
 provides insight into potential prognostic biomarkers and therapeutic targets for non-small cell lung carcinoma,
where it has  54674 genes,
 60  normal and 60  tumor samples that
are taken from nonsmoking females\cite{bib23,bib24}.
The second
data set GDS3257
 provides insight into the molecular basis of lung carcinogenesis induced by smoking,
where it has a total of 22283 genes, and  contains 107 samples that are taken from former, current and
never smokers\cite{bib23,bib24}, where GDS3837 and GDS3257 can be downloaded from
NCBI's GEO Database.


Here,
 we firstly use
 GDS3257 and GDS3837 to construct 5 matrixes,
where $A_{k}$(k=1, 2, 3, 4 and 5) is the $k$-th  matrix,
the $i$-th row of $A_{k}$ represents the $i$-th gene,   the
 $j$-th column represents the  $j$-th   sample,
genes of $A_{k}$ are filtered
by T-test(Hypothesis testing for the difference in means of two types of samples),
and the detail of $A_{k}$ is  summarized in Table \ref{table1}.
Then, 5 sample data sets
are constructed by $A_{k}$, where data-k(k=1, 2, 3, 4 and 5) is the $k$-th   sample  data set,
and data-k is  transposed matrix of $A_{k}$.
And then, 5 gene  data sets
are constructed by $A_{k}$, where data-(k+5)(k=1, 2, 3, 4 and 5) is the $k$-th  gene  data set,
and
data-(k+5) only contains tumor samples of $A_{k}$.
That is, $A_{k}$  is represented by  $(B_{k},C_{k})$,
and data-(k+5)(k=1, 2, 3, 4 and 5) is $B_{k}$, where $B_{k}$ and $C_{k}$
contains tumor and normal samples, respectively.


\subsection*{Methods}

Here, we use $X_{i}$
to represent the $i$-th sample of data-k(k=1, 2, 3, 4 and 5), and $Y_{j}$ to represent the
 $j$-th gene of data-(k+5).
That is, $X_{i}$ is the $i$-th row of data-k(k=1, 2, 3, 4 and 5), and
$Y_{j}$ is the $j$-th row of data-(k+5), where
\begin{equation}
\left\{
\begin{aligned}
X_{i}=\{x_{i1},x_{i2},\cdots,x_{im}\},\\
Y_{j}=\{y_{j1},y_{j2},\cdots,y_{jn}\}.
\end{aligned}
\right.
\end{equation}


\subsubsection*{S-points}

Here, $X_{i}$ and $Y_{j}$ are  standardized
into $SS_{i}$ and $SG_{j}$, where
$SS_{i}$ and $SG_{j}$ are called as
 S-sample  and  S-gene of $X_{i}$ and $Y_{j}$ respectively, and
\begin{equation}\label{3}
\left\{
\begin{aligned}
SS_{i}&=\{ss_{i1},ss_{i2},\cdots,ss_{im}\},ss_{it}=\frac{x_{it}-EX_{i}}{\sqrt{DX_{i}}},~t=1,2,\cdots,m,
\\
EX_{i}&=\frac{\sum\limits_{l=1}^{m }x_{il}}{m}, DX_{i}=\frac{\sum\limits_{l=1}^{m }(x_{il}-EX_{i})^{2}}{m-1}.\\
\end{aligned}
\right.
\end{equation}


\subsubsection*{MG-PCC algorithm}

Here, for
$X_{j1}$ and $X_{j2}$, they are used to construct
 the first mini-group, where
 \begin{eqnarray}
 \rho(X_{j1},X_{j2})=\max\limits_{1\leq i<j \leq u} \{\rho(X_{i},X_{j})\},\end{eqnarray}
  $\rho(X_{i},X_{j})$ is PCC between $X_{i}$ and $X_{j}$,
 and $u$ is the number of samples.
  For  $X_{j3}$,  it is  put into  the first mini-group if it satisfies
 \begin{eqnarray}\label{4}
 \max\{\rho(X_{j3},X_{j1}),\rho(X_{j3},X_{j2})\}=\max\limits_{1\leq i \leq u} \{\rho(X_{i},X_{j3})\}.\end{eqnarray}
 When the first mini-group contains $(t-1)(t>3)$ samples, $X_{jt}$   is  put into  the first mini-group if it satisfies
\begin{eqnarray}\label{5}
\max\limits_{1\leq i \leq u, i\neq jt} \{\rho(X_{jt},X_{i})\}= \max\{\rho(X_{jt},X_{j1}),\rho(X_{jt},X_{j2}),\cdots,\rho(X_{jt},X_{j(t-1)})\},\end{eqnarray}
where $X_{j1}$, $X_{j2}$, $\cdots$, $X_{j(t-1)}$ belong to the first mini-group.
 Continuously, the first mini-group is completely  built until no sample satisfies Eq.(\ref{5}).


 The remaining samples repeat above step  until all mini-groups are completely  built.
For   a mini-group, it is completely  built if no sample satisfies Eq.(\ref{4}) or Eq.(\ref{5}),
 that is, a mini-group contains two genes at least.
Similarly,
MG-Euclidean algorithm can be used to construct mini-group also, where the algorithm
uses Euclidean distance to define the
similarities
of samples.


\subsubsection*{The  A-value}
For  samples of  each mini-group,
we plot the boundary of their  projections
  by a  closed line,
 where the closed line is called as boundary-line of the mini-group,
 the  boundary-line forms a convex hull of their projections,
 and the area of the   convex hull is called as A-value of the mini-group.
 Here, we  use A-value to
 describe
the  consistency
between samples and their projections, where
\begin{flalign}\label{6}
&A=\frac{\sum_{i=1}^{v}a_{i}}{a},\end{flalign}
$a_{i}$ is  A-value of the $i$-th mini-group,
$a$ is A-value of  the data set,
$v$ is the  number of mini-groups.

In general, for adjacent mini-groups,
there is often some overlap for their  convex hulls.
Thus,
 A-value is smaller,     the  consistency
between points and projections   is more valid.

\subsubsection*{The t-SNE-SSP and t-SNE-SGI}
Using t-SNE requires
tuning some parameters, notably the perplexity and initialization dimension.
Although  t-SNE results are robust to the settings of parameters, in practice, we
still have to interactively choose parameters by visually comparing results under multiple
settings.
For mini-groups and clusters of samples that are generated from PCC,
we  empirically validate that t-SNE maps  of the standardized samples with an appropriate perplexity
can clearly display them, where  the  initialization dimension of these  t-SNE maps is thirty.
But for PCC clusters  of genes,
t-SNE maps  of S-genes with an appropriate initialization dimension
can give them good visualizations, where the perplexity parameter of these  t-SNE maps is the dimensions of genes.


Here, for mini-groups and clusters of samples that are generated from PCC,
their t-SNE-SSP map is selected from a series of t-SNE-SS(k) maps by A-value,
where  t-SNE-SS(k) is  t-SNE map  of the standardized samples, its initialization dimensions
are thirty,
   its
 perplexity parameter is $k$,  and the value of $k$  ranges from  3 to 30.
That is, for t-SNE-SS(t), it is selected as  t-SNE-SSP
if
its   A-value  is the smallest compared to other t-SNE-SS(k).
Similarly, for PCC clusters  of genes,
their t-SNE-SGI map is selected from a series of t-SNE-SG(i) maps by A-value also,
where t-SNE-SG(i) is t-SNE map of  S-genes, its perplexity parameter of these  t-SNE maps is the dimensions of genes,
its initialization dimensions is $i$, the value of $i$  ranges from  3 to the dimensions of genes.


\subsubsection*{Accuracy, F-Measure, RI and NMI}
For t-SNE maps,
since they are able to give good visualizations for clusters of Euclidean distance,
they can be successful in complementing these PCC clusters that are relative consistency with Euclidean ones.
Here, we use Accuracy, F-Measure, RI(Rand index) and NMI(Normalized mutual information)\cite{bib25,bib26,bib27} to evaluate
the consistency of clusters between PCC and Euclidean distance, where clusters of Euclidean distance
are seen as the gold standard of genes.
 In general,
 Accuracy is a simple and transparent evaluation measure,
 RI penalizes both false positive and false
negative decisions during clustering, F-Measure in addition supports differential weighting of these two types of errors, and
NMI can be information
theoretically interpreted, where the detailed explanation of these four  criteria  are explained see  in \cite{bib25,bib26,bib27}, and their matlab codes  are
available at Additional Files.
Furthermore, the higher value of these four  criteria
 means that the more consistency of clusters between PCC and Euclidean distance.


% Results and Discussion can be combined.
\section*{Results}
\subsection*{The  reliability of   mini-groups}


To test the  reliability of mini-groups,  we
applied   MG-PCC  and MG-Euclidean algorithms  to  5 sample data sets, where
MG-Euclidean applied to the standardized samples,  O-samples and N-samples simultaneously,
O-samples and  N-samples were the original and normalized samples respectively,
and results of  mini-groups  were summarized in Table \ref{table2}.
 Here, for a mini-group, it was regarded as tumor group if its tumor samples
 were more than normal ones, otherwise, it was a normal one.
Moreover, for a tumor(or normal) sample, it was  misjudged if
 it was put into a normal(or tumor) group.
For MG-PCC  and MG-Euclidean, Table \ref{table2}
showed that
 they
 correctly judged all samples of data-1 and data-3,
 and only  a few  samples of data-2, data-4 and data-5  were misjudged.
 For instance, only 2 normal and 2 tumor samples of data-5 were misjudged
 by MG-PCC algorithm, where data-5 contained
60  normal and 60 tumor samples.
That is, MG-PCC algorithm was able  to put tumor and normal samples into  their respective mini-groups,
which could help us to compare in different diseased states and normal samples.

\subsection*{The clustering feature of S-genes}


Here,
for
data-6, 7, 8,  9 and 10,
 their  S-genes, N-genes
 and
 O-genes
 were  divided into clusters by  K-means with Euclidean distance and PCC,
   respectively, where N-genes
 and
 O-genes were the original and normalized genes, respectively. Then,
Accuracy, F-Measure, RI and NMI were used to demonstrate
the consistency of clusters between PCC and Euclidean distance, where  clusters
of Euclidean distance were seen as the gold standard of genes.
For comparison, Accuracy, F-Measure, RI and NMI of these PCC clusters were
summarized in Table \ref{table3}. For  clusters of  any data set,
Table \ref{table3} showed that their Accuracy, F-Measure, RI and NMI of S-genes were  far more than
N-genes
 and
 O-genes.
That
is, for S-genes,
their clusters of PCC and Euclidean were more consistent compared to  O-genes and N-genes.


In general,  for data with a normal distribution, the patterns revealed by the clusters under PCC and Euclidean roughly agreed with each other.
 But for O-genes and N-genes of complex  gene expression data sets,
results showed that their  PCC and Euclidean clusters had significant differences.


\subsection*{The reliability of A-value}

Here,
we used  clusters of data-5 to exemplify that A-value
was able to
quantify the  validity of projecting maps, where samples of data-5
were divided into 5 and 3 clusters by K-means with PCC.
For 5 and 3 clusters of data-5,
they   were displayed  on  t-SNE-SS(20) and t-SNE-SS(30) maps(Fig \ref{fig1}(a) and \ref{fig1}(b)) respectively,
and
the boundary-lines of  clustering projections
 were showed on Fig \ref{fig1}(a) and \ref{fig1}(b) also.
 For t-SNE-SS(30) map of data-5, it gave good visualizations for 3 clusters(Fig \ref{fig1}(b)),
but t-SNE-SS(20) had
  slightly intermixing    for 5 clusters(Fig \ref{fig1}(a)).
  Moreover,
for the boundary-lines of   t-SNE-SS projections,
5 clusters
had more significant overlaps than ones of 3 clusters,
while  A-value increased with
area of overlap.
That is,  A-value was larger, the
consistency between points and projections was more invalid.

\begin{figure}[!h]
%\includegraphics[height = 4cm, width = 14cm]{71.eps}
\caption{ \textbf{The   boundary-lines   of
   data-5. The samples of data-5
were divided into 5 and 3 clusters by K-means with PCC.   }
   \textbf{(a)}
 The   boundary-lines of 5 clusters.  The X-axis represented  the first projections(FP) of t-SNE-SS(20).  The Y-axis represented  the second projections(SP) of t-SNE-SS(20).
 \textbf{(b)}
 The   boundary-lines of 3 clusters.  The X-axis represented  the first projections(FP) of t-SNE-SS(30).  The Y-axis represented  the second projections(SP) of t-SNE-SS(30). }
\label{fig1}
\end{figure}
\subsection*{Selecting t-SNE-SSP  maps by A-value}

Here, for  data-4 and data-5,
their O-samples  were divided into 5 clusters by  K-means with PCC, respectively.
Then, for   clustering results of data-4 and data-5,
 their A-values of different t-SNE-SS(k) maps were
 obtained by Eq.(\ref{6}), where these A-values were showed by  blue lines
in Fig \ref{fig2} (a) and Fig \ref{fig2} (b), respectively.
For different t-SNE-SS(k) maps,  Fig \ref{fig2} (a) and Fig \ref{fig2} (b) showed that
 their A-values had significant difference,
A-values of t-SNE-SS(20)  and t-SNE-SS(25)
 were  the minimum for  5 clusters of data-4 and data-5, respectively.
That is, t-SNE-SS(20)  and t-SNE-SS(25)
were  the optimal 2D maps for  5 clusters of data-4
 and data-5, respectively.

 Moreover, for 2 clusters of data-4 and data-5  according to  normal and tumor  samples,
their A-values of different t-SNE-SS(k) maps were showed
in Fig \ref{fig2} (a) and Fig \ref{fig2} (b)  also, where these A-values were showed by  red lines.
From Fig \ref{fig2} (a) and Fig \ref{fig2} (b),
t-SNE-SS(30)
 was not the optimal 2D maps for   any data set also.
For 2 clusters of data-5, A-values of its t-SNE-SS(30) was 0.58779, while t-SNE-SS(18) was 0.52373. That is,
t-SNE-SS(18)
 was more appropriate  for displaying 5 clusters of data-5.

\begin{figure}[!h]
%\includegraphics[height = 4cm, width = 14cm]{71.eps}
\caption{ \textbf{The   A-values   of  t-SNE-SS(k) and t-SNE-SG(i) maps. }
\textbf{(a)}
  The A-value  of  t-SNE-SS(k) maps of data-4. The  A-value  of 5 PCC clusters  were displayed by  blue lines,
  and ones of normal and tumor  samples were displayed by  red  lines.
\textbf{(b)}
  The   A-value of t-SNE-SS(k) maps  of data-5. The  A-value  of 5 PCC clusters  were displayed by  blue lines,
  and ones of normal and tumor  samples were displayed by  red  lines.
  \textbf{(c)}
  The   A-value of t-SNE-SG(i) maps  of data-7. The A-value  of 5 PCC clusters  were displayed by  blue lines,
  and ones of 3 PCC clusters were displayed by  red  lines.
  \textbf{(d)}
  The  A-value of  t-SNE-SG(i) maps  of data-9, The A-value  of 5 PCC clusters  were displayed by  blue lines,
  and ones of 3 PCC clusters were displayed by  red  lines.
  }
\label{fig2}
\end{figure}

\subsection*{Selecting  t-SNE-SGI maps by A-value}
Here,
for  gene clusters of data-7 and data-9,
 their A-values of t-SNE-SG(i) maps were showed
in Fig \ref{fig2} (c) and Fig \ref{fig2} (d) respectively, where
O-genes of each data set were divided into 3 and 5 clusters by  K-means with PCC.
Fig \ref{fig2} (c) and Fig \ref{fig2} (d) showed that
t-SNE-SG(m) maps
 were not the optimal 2D maps for   any clustering result,
t-SNE-SG(4) maps were t-SNE-SGI maps of 3 clusters of data-7 and data-9,
t-SNE-SG(7) map was  t-SNE-SGI maps of 5 clusters of data-7,
and t-SNE-SG(8) map was  t-SNE-SGI maps of 5 clusters of data-9, respectively.


By Accuracy, F-Measure, RI and NMI,
we demonstrated that  PCC and
Euclidean clusters of S-genes were relative consistent,  which enabled t-SNE-SG(i) maps  for
displaying PCC clusters.
But for t-SNE map with the randomly choosing parameters,
it could give poor visualization for PCC clusters, which could lead to misinterpretation of clusters.
Here, we  used A-value   to quantify the  quality of t-SNE-SG(i) maps,  which enabled
t-SNE-SGI maps to
 project genes of the same clusters together, and  neighbor clusters in adjacent regions.


 \subsection*{The  biological reliability of  t-SNE-SSP maps}
 Here, we used  data-1, 2, 3 and 4 to assess the biological reliability of t-SNE-SSP maps. According
to population membership of samples, these four data sets were  mapped on t-SNE-SSP maps
 respectively(Fig \ref{fig3}), where t-SNE-SSP maps of data-1, 2, 3 and 4 were
 t-SNE-SS(20), t-SNE-SS(19), t-SNE-SS(30) and t-SNE-SS(18), respectively.
In fact,  for tumor and normal samples of different populations,
 their biological  partitioning were
not always obvious from those differentially expressed
genes,
but Fig \ref{fig3}
clearly showed that t-SNE-SSP maps  were able to project samples of the same populations into the same together,
which could
help us to understand the relationships between different populations.

 \begin{figure}[!h]
%\includegraphics[height = 4cm, width = 14cm]{71.eps}
\caption{ \textbf{The t-SNE-SSP  maps of tumor and normal samples of data-1, 2, 3 and 4. The samples were colored according to their
population membership. The X-axis represented  the first projections(FP) of t-SNE-SSP.  The Y-axis represented  the second projections(SP) of t-SNE-SSP.}
   \textbf{(a)}
  The t-SNE-SSP map of tumor and normal samples of data-1. \textbf{(b)} The t-SNE-SSP map of tumor and normal samples of data-2.
  \textbf{(c)}
   The t-SNE-SSP map of tumor and normal samples of data-3.
    \textbf{(d)} The t-SNE-SSP map of tumor and normal samples of data-3.
}
\label{fig3}
\end{figure}


\subsection*{The  consistency between MG-PCC algorithm and t-SNE-SSP maps}
 Here, for mini-groups of  data-1, 2, 3 and 4,
 they were used
  to assess the consistency between MG-PCC algorithm and t-SNE-SSP maps, where
  and    data-1, 2, 3 and 4 were divided into 4, 7, 5 and 13 mini-groups by  MG-PCC algorithm, respectively.
  According
to mini-group membership of samples, these four data sets were  mapped on t-SNE-SSP maps(Fig \ref{fig4}), where t-SNE-SSP maps of data-1, 2, 3 and 4 were
 t-SNE-SS(6), t-SNE-SS(8), t-SNE-SS(12) and t-SNE-SS(12), respectively. From Fig \ref{fig4}(a), \ref{fig4}(b)
 and \ref{fig4}(c),
 t-SNE-SSP maps of data-1, 2,  and 3 were able to project  samples of the same mini-groups
together.
But for mini-groups of data-4, the seventh mini-group had
slightly intermixing with others(Fig \ref{fig4}(d)), where the samples of the seventh mini-group
were marked by black points.
In fact,  for 23 mini-groups of data-5 that were generated from MG-PCC algorithm,
 their relationships  were
not  obvious displayed by their  t-SNE-SSP map also.
That is,
 the exhibition effects of t-SNE-SSP maps might weaken
 when the number of mini-groups was relatively large.

\begin{figure}[!h]
%\includegraphics[height = 4cm, width = 14cm]{71.eps}
\caption{ \textbf{The t-SNE-SSP  maps of mini-groups of data-1, 2, 3 and 4. These mini-groups were
generated from  MG-PCC algorithm, where
samples were colored according to
their mini-group memberships. The X-axis represented  the first projections(FP) of t-SNE-SSP.  The Y-axis represented  the second projections(SP) of t-SNE-SSP.}
   \textbf{(a)}
   The t-SNE-SSP map of 4 mini-groups of data-1. \textbf{(b)}  The t-SNE-SSP map  of 7 mini-groups of data-2.
  \textbf{(c)}
   The t-SNE-SSP map of 5 mini-groups of data-3.
    \textbf{(d)}The t-SNE-SSP map of 13 mini-groups of data-4.
}
\label{fig4}
\end{figure}


\subsection*{Comparison of t-SNE-SSP and PCA-S}


Here, for tumor and normal samples of
data-5, they were mapped on PCA-S and
t-SNE-SSP  maps(Fig \ref{fig5} (a) and Fig \ref{fig5} (b))  according
to their population memberships, where
 PCA-S is PCA of samples, and t-SNE-SSP map of data-5 were t-SNE-SS(18).
Then,
samples of data-5 were  divided  into 4 clusters  by  K-means with PCC,
and
 the clustering result
 was overlaid  on PCA-S and
t-SNE-SSP(t-SNE-SS(19))   maps(Fig \ref{fig5} (c) and Fig \ref{fig5} (d)) also.
For  biological classifications and PCC clusters of data-10,
Fig~\ref{fig5}  showed that
t-SNE-SSP maps
provided them good 2D projections(Fig~\ref{fig5} (b) and Fig~\ref{fig5} (d)),
but PCA-S maps had
significant intermixing    for them( Fig~\ref{fig5} (a) and Fig~\ref{fig5} (c)).
 For biological classifications and PCC clusters of other  data sets in this paper,
 PCA-S   gave them   poor
visualization also.

 In fact, for  the optimization criterion of  PCA,  the relationship of distant points was able to depict as accurately as possible,
while small inter-point distances might be distorted\cite{bib14}. Moreover,
there might be no single linear projection that gave a good
view for most  gene expression data\cite{bib14}. Thus,  for complex gene expression data sets, many linear projection
methods might fail.


\begin{figure}[!h]
%\includegraphics[height = 8cm, width = 14cm]{8.eps}
\caption{
\textbf{
The t-SNE-SSP and PCA-S maps of  data-5.  The X-axis represented  the first projections(FP) of t-SNE-SSP(or PCA-S).  The Y-axis represented  the second projections(SP) of t-SNE-SSP(or PCA-S).
The samples were colored according to their cluster membership.}
\textbf{(a)}
  PCA-S map of tumor and normal samples.
 \textbf{(b)}
The  t-SNE-SSP map of tumor and normal samples.
 \textbf{(c)}
  PCA-S map of 4 clusters, where  clusters were generated from  K-means  with PCC.
\textbf{(d)}
The  t-SNE-SSP map of 4 clusters, where  clusters were generated from  K-means  with PCC.}
\label{fig5}
\end{figure}


\subsection*{The  reliability of t-SNE-SGI maps}
For 3, 4, 5 and 6 clusters of data-9 that were generated from K-means  with PCC,
they   were shown on  t-SNE-SGI maps(Fig \ref{fig6}),
where t-SNE-SGI maps of 3, 4, 5 and 6 clusters were t-SNE-SG(4), t-SNE-SG(5),
t-SNE-SG(8) and t-SNE-SG(9), respectively.
Fig \ref{fig6}  showed that
t-SNE-SGI
gave the relatively clear 2D projections for 3, 4 and 5 clusters, but
  had
significant intermixing for 6 clusters.
That is, t-SNE-SGI maps might weaken
 when the number of clusters was relatively large.


Compared to K-means clustering analysis,
MG-PCC algorithm does not estimate  the number of clusters.
But for genes,
 MG-PCC algorithm   generates a large number of  mini-groups,
 which can make genes with
the similar biological function into different
 mini-groups.
Thus,  MG-PCC algorithm is not appropriate to
cluster genes.


\begin{figure}[!h]
%\includegraphics[height = 8cm, width = 14cm]{8.eps}
\caption{
\textbf{
The t-SNE-SGI maps of data-9. The genes of data-9 were divided into
 3, 4, 5 and 6 clusters  by  K-means  with PCC,  where genes were colored according to their cluster membership.
  The X-axis represented  the first projections(FP) of t-SNE-SGI.  The Y-axis represented  the second projections(SP) of t-SNE-SGI.}
\textbf{(a)}
The  t-SNE-SGI map of 3 clusters.
 \textbf{(b)}
The  t-SNE-SGI map of 4 clusters.
 \textbf{(c)}
The  t-SNE-SGI map of 5 clusters.
\textbf{(d)}
The  t-SNE-SGI map of 6 clusters.}
\label{fig6}
\end{figure}


\subsection*{Comparison of  t-SNE-SGI, t-SNE-N and t-SNE-O maps}


Here, O-genes
data-7  and data-8 were firstly divided  into 3  clusters by K-means  with PCC,
and then
 these clustering results
 were overlaid  on
 t-SNE-SGI, t-SNE-N and t-SNE-O maps(Fig~\ref{fig7}),
where t-SNE-N and t-SNE-O maps were  t-SNE maps of   O-genes and N-genes respectively,
and their initialization dimensions were the same as t-SNE-SGI.
Fig \ref{fig7}  showed that
t-SNE-SGI
provided these clustering results good 2D projections, but
t-SNE-N and t-SNE-O maps  had
significant intermixing.

For PCC clusters of data-6, 9 and 10, when
  t-SNE-N and t-SNE-O maps  gave them poor visualizations
   also.
The reason was that
PCC and Euclidean clusters of  O-genes and N-genes
had  significant differences.


\begin{figure}[!h]
%\includegraphics[height = 8cm, width = 14cm]{8.eps}
\caption{
\textbf{
The t-SNE-SGI, t-SNE-N and t-SNE-O  maps of data-7 and data-8.
The genes of data-7 and data-8 were divided into
 3 clusters  by  K-means  with PCC,  where genes were colored according to cluster membership.
  The X-axis represented  the first projections(FP) of t-SNE.  The Y-axis represented  the second projections(SP) of t-SNE.}
\textbf{(a)}
 The t-SNE-SGI map of 3  clusters of data-7.
 \textbf{(b)}
 The t-SNE-N map  of 3 clusters of data-7.
 \textbf{(c)}
The t-SNE-SGI  map of 3 clusters of data-8.
\textbf{(d)}
The t-SNE-O  map  of 3 clusters of data-8.}
\label{fig7}
\end{figure}


\subsection*{Constructing the nearest sample neighbor map by t-SNE-SS(m)}
For  gene expression  data sets under samples,
the hierarchical clustering were used to display their sample neighbors usually\cite{bib28},
but the method was
likely to cause loose sample neighbors.
By  D-plots\cite{bib19},  t-SNE-SS(m) maps were able to generate more valid gene neighbors
compared to t-SNE-SSP, where $m$ was
the dimension of samples. Here, we constructed of the nearest  sample neighbors  by   t-SNE-SS(m) map,
 where sample neighbors  were defined by PCC.
 For  sample neighbors  of data-1, 2, 3 and 4, they
  were displayed on Fig \ref{fig8}, where
the nearest gene neighbor were lined by red line.


 Fig \ref{fig8} showed that sample neighbors  had created
several independent tree diagrams.
In fact, each tree diagram was corresponding to a mini-group of samples.
Thus, the combination of t-SNE-SS(m) map and MG-PCC algorithm was able to help us to search
subtypes of samples.

\begin{figure}[!h]
%\includegraphics[height = 8cm, width = 14cm]{8.eps}
\caption{The nearest  sample neighbors maps. The X-axis represented  the first projections(FP) of t-SNE-SS(m).  The Y-axis represented  the second projections(SP) of t-SNE-SS(m).
The nearest gene neighbor were lined by red line.
\textbf{(a)} The nearest  sample neighbors of data-1.
\textbf{(b)}The nearest  sample neighbors of data-2.
\textbf{(c)} The nearest  sample neighbors of data-3.
\textbf{(d)}The nearest  sample neighbors of data-4.
}
\label{fig8}
\end{figure}

\subsection*{Constructing the nearest gene neighbor map by t-SNE-SG(n)}

In fact,
for t-SNE method that had used to construct gene  neighbors,
  where the initialization dimension of these t-SNE
was
dimension of genes\cite{bib14,bib20}.
 Here,
 we constructed of the nearest gene neighbors  by  t-SNE-SG(n),
 where gene neighbors  were defined by PCC,
 and we focused our attention on  data-6. For  gene neighbors  of data-1, they
  were displayed on Fig \ref{fig9}(a).
From Fig \ref{fig9}(a), gene neighbors  had created
many independent tree diagrams also,
and these tree diagrams were corresponding to  mini-groups that
were generated from MG-PCC algorithm.

Based on GDS3837,  GDS3257 and GDS3054,
nine differentially expressed genes that were associated with lung cancer
had been extracted, where   these 9 genes that were smoking independent, and they were
AGER,
CA4,
EDNRB,
FAM107A,
GPM6A,
NPR1,
PECAM1,
RASIP1 and
TGFBR3\cite{bib16}.
Here, we used t-SNE-SG(n) map to display these
nine mini-groups that contained nine specific genes(Fig \ref{fig7}(b)).
From Fig \ref{fig7}(b), these nine independent tree diagrams
might help us to search
correlation genes.


\begin{figure}[!h]
%\includegraphics[height = 8cm, width = 14cm]{8.eps}
\caption{The nearest gen neighbor maps.
The X-axis represented  the first projections(FP) of t-SNE-SG(n).  The Y-axis represented  the second projections(SP) of t-SNE-SG(n).
The nearest gene neighbor were lined by red line.
\textbf{(a)} The nearest  gene neighbors of data-6.
\textbf{(b)}The nearest  neighbors of 9 specific genes that were smoking independent.}
\label{fig9}
\end{figure}


\section*{Discussion}

For samples of  gene expression data sets of  cancers,
there are
no clear boundary between subtypes of  samples usually\cite{bib7}.
 The reason is that the high dimensions of  samples often results in
the different subtypes to be isometric\cite{bib9}.
Here,
we   use MG-PCC algorithm
to divide samples  into mini-groups, and results show that  the algorithm
 can
 put tumor and normal samples
into their respective mini-groups.
In fact, MG-PCC algorithm  puts the nearest  neighbors in the same mini-groups,
which can distinguish the inconspicuous differences
 of different subtypes of  samples.
 However, when
 MG-PCC algorithm applies genes, it generates a large number of  mini-groups.
 That is, for  genes with
   similar expression patterns,
 they may be put to different  mini-groups, which make  difficult
 to group genes with  the similar biological function together.
 The reason is that MG-PCC algorithm  does not  presuppose  the number of mini-groups,
 and the similar genes are not necessarily
 the nearest  neighbors.
  Moreover, for the  large number of mini-groups,
 any  dimension reduction technique may give   messy visualizations for the entire data set.
Thus,  MG-PCC algorithm is not appropriate to
divide genes.


To efficiently display mini-groups  of samples that are generated from MG-PCC algorithm,
we firstly verify that
PCC and Euclidean clusters of the standardized samples are more consistent compared to the original and normalized
ones, and PCC  of the standardized samples are the same as the original and normalized
ones.
Since t-SNE maps have been successful in displaying clusters of Euclidean distance,
 t-SNE maps of the standardized samples can
give good visualizations for mini-groups  also.
However, for t-SNE maps of the standardized  samples,
they have significant difference for different  parameters,
and  most of them give  poor visualizations for mini-groups also.
To select the optimal  t-SNE maps of mini-groups,
t-SNE-SSP  are  constructed secondly,
where t-SNE-SSP  maps are selected from these t-SNE maps  of the standardized samples
   with different perplexity parameter.
    Results show that that
t-SNE-SSP maps give  mini-groups  of samples good visualizations,
and
 give PCC clusters of samples good visualizations also.
 However, for t-SNE-SSP maps, when we use them to display PCC clusters of genes,
 they give fuzzy visualizations.
 The reason may be that the dimensions of samples
 are far more than ones of genes.
To efficiently map PCC clusters of genes,
 t-SNE-SGI  maps are  constructed,
where t-SNE-SGI  maps are selected from these t-SNE maps  of the standardized genes with different initialization dimensions.
By several gene expression data sets of  cancers,
we  verify that SNE-SGI maps
can give PCC clusters of genes good visualizations.
 Furthermore, we use t-SNE-SS(m) and t-SNE-SG(n) maps  to display  the nearest  neighbor of samples and genes respectively,
which make the relationships
between samples(or genes) easy to visualize and understand.
In total,  for gene expression data sets of  cancers, these four types of t-SNE maps
identify them  easy and intuitive.


\section*{Conclusion}

In this article,
 we  use MG-PCC algorithm to divide samples of gene expression data sets  into mini-groups, and t-SNE-SSP  to display the
relationships of these mini-groups.
 Moreover,
 we  provide  t-SNE-SGI maps
 to display PCC clusters of genes, and t-SNE-SS(m) and t-SNE-SG(n) maps  to display  the nearest  neighbor of samples and genes respectively.
 In total, for  MG-PCC algorithm and these four types of t-SNE maps,
 they can    help us to understand the entire
gene expression data sets when they coordinate with each other.


%\nocite{oreg,schn,pond,smith,marg,hunn,advi,koha,mouse}

%%%%%%%%%%%%%%%%%%%%%%%%%%%%%%%%%%%%%%%%%%%%%%
%%                                          %%
%% Backmatter begins here                   %%
%%                                          %%
%%%%%%%%%%%%%%%%%%%%%%%%%%%%%%%%%%%%%%%%%%%%%%

\begin{backmatter}

\section*{Abbreviations}
2D: two  dimensional

A-value: the quantifying criterion of the  projecting maps

MG-PCC:  the algorithm using PCC to put the nearest neighbors into the same mini-groups

N-genes: the normalized gene

 O-genes: the original gene

PCA: the principal component analysis


  PCA-S: PCA of the standardized samples

PCC: Person correlation coefficient

S-genes: the standardized genes

the standardized samples: the standardized samples

t-SNE: t-statistic Stochastic Neighbor Embedding


t-SNE-N: t-SNE of N-genes

t-SNE-O: t-SNE of O-genes


t-SNE-SG:  t-SNE of standardized genes

t-SNE-SGI: t-SNE-SG that its A-value is the smallest

t-SNE-SS: t-SNE of standardized samples

  t-SNE-SSP: t-SNE-SG that its A-value is the smallest


\section*{Declarations}
\subsection*{Acknowledgements}
 This work rests almost entirely on open  data. Contributors were gratefully acknowledged.
 Moreover,
 we deeply thank  Mrs Xianchun Sun(Haidian district, Beijing garrison district, the fourth leaving cadre rehabilitation center) and Miss Tian wei(Nanjing NO.9 High School, PR China.)  that carefully review our manuscript.
\subsection*{Funding}
This work was supported by Major Program of National Natural Science Foundation of China(2016YFA0501600).

\subsection*{Availability of data and materials}
The data sets were collected from the NCBI database. The more detailed report on data set was included in the article, in "Materials and Methods" section.

\subsection*{Author's contributions}
    XJ analyzed and discussed the model, and wrote the
manuscript. QH  performed a portion of the
model. ZL supervised the study. All co-authors actively commented and improved the manuscript, as well as finally read and approved the final manuscript.


\subsection*{Competing interests}
  The authors declared that they had no competing interests.

\subsection*{Ethics approval and consent to participate}

Not applicable.
\subsection*{Competing interests}

The authors declared that they had no competing interests.

\section*{Additional Files}
  \subsection*{Additional file  ---  MATLAB algorithm}
   A freely available MATLAB implemented
 to   perform MG-PCC, t-SNE-SS,  t-SNE-SG and draw the nearest sample(or gene) neighbors
for a
data set.


%%%%%%%%%%%%%%%%%%%%%%%%%%%%%%%%%%%%%%%%%%%%%%%%%%%%%%%%%%%%%
%%                  The Bibliography                       %%
%%                                                         %%
%%  Bmc_mathpys.bst  will be used to                       %%
%%  create a .BBL file for submission.                     %%
%%  After submission of the .TEX file,                     %%
%%  you will be prompted to submit your .BBL file.         %%
%%                                                         %%
%%                                                         %%
%%  Note that the displayed Bibliography will not          %%
%%  necessarily be rendered by Latex exactly as specified  %%
%%  in the online Instructions for Authors.                %%
%%                                                         %%
%%%%%%%%%%%%%%%%%%%%%%%%%%%%%%%%%%%%%%%%%%%%%%%%%%%%%%%%%%%%%
\begin{thebibliography}{10}
\bibitem{bib1}
Brazma A, Vilo J: Gene expression data analysis. \emph{Febs Lett} 2000, 480(1):17-24.

\bibitem{bib2}
Yu X, Yu G, Wang J: Clustering cancer gene expression data by projective clustering ensemble. \emph{PLoS One} 2017, 12(2):e171429.


\bibitem{bib3}
Grimes ML, Lee WJ, van der Maaten L, Shannon P: Wrangling phosphoproteomic data to elucidate cancer signaling pathways. \emph{PLoS One} 2013, 8(1):e52884.

\bibitem{bib4}
Shaik JS, Yeasin M: A unified framework for finding differentially expressed genes from microarray experiments. \emph{BMC Bioinformatics} 2007, 8:347.


\bibitem{bib5}
Kong X, Mas V, Archer KJ: A non-parametric meta-analysis approach for combining independent microarray datasets: application using two microarray datasets pertaining to chronic allograft nephropathy. \emph{BMC Genomics} 2008, 9:98.


\bibitem{bib6}
Cavalli F, Hubner JM, Sharma T, Luu B, Sill M, Zapotocky M, Mack SC, Witt H, Lin T, Shih D et al: Heterogeneity within the PF-EPN-B ependymoma subgroup. \emph{Acta Neuropathol} 2018, 136(2):227-237.


\bibitem{bib7}
Tishchenko I, Milioli HH, Riveros C, Moscato P: Extensive Transcriptomic and Genomic Analysis Provides New Insights about Luminal Breast Cancers. \emph{PLoS One 2016}, 11(6):e158259.

\bibitem{bib8}
Zucknick M, Richardson S, Stronach EA: Comparing the characteristics of gene expression profiles derived by univariate and multivariate classification methods. \emph{Stat Appl Genet Mol Biol} 2008, 7(1):e7.


\bibitem{bib9}
Golub TR, Slonim DK, Tamayo P, Huard C, Gaasenbeek M, Mesirov JP, Coller H, Loh ML, Downing JR, Caligiuri MA et al: Molecular classification of cancer: class discovery and class prediction by gene  expression monitoring. \emph{Science} 1999, 286(5439):531-537.

\bibitem{bib10}
Yao J, Chang C, Salmi ML, Hung YS, Loraine A, Roux SJ: Genome-scale cluster analysis of replicated microarrays using shrinkage correlation coefficient. \emph{BMC Bioinformatics} 2008, 9:288.

\bibitem{bib11}
Roche KE, Weinstein M, Dunwoodie LJ, Poehlman WL, Feltus FA: Sorting Five Human Tumor Types Reveals Specific Biomarkers and Background Classification Genes. \emph{Sci Rep 2018}, 8(1):8180.


\bibitem{bib12}

Jaskowiak PA, Campello RJ, Costa IG: On the selection of appropriate distances for gene expression data clustering. \emph{BMC Bioinformatics} 2014, 15 Suppl 2:S2.

 \bibitem{bib13}


Eisen MB, Spellman PT, Brown PO, Botstein D: Cluster analysis and display of genome-wide expression patterns. \emph{Proc Natl Acad Sci U S A} 1998, 95(25):14863-14868.

\bibitem{bib14}

Bushati N, Smith J, Briscoe J, Watkins C: An intuitive graphical visualization technique for the interrogation of transcriptome data. \emph{Nucleic Acids Res} 2011, 39(17):7380-7389.

\bibitem{bib15}

Gehlenborg N, O$^{^{\textbf{,}}}$Donoghue SI, Baliga NS, Goesmann A, Hibbs MA, Kitano H, Kohlbacher O, Neuweger H, Schneider R, Tenenbaum D et al: Visualization of omics data for systems biology. \emph{Nat Methods} 2010, 7(3 Suppl):S56-S68.


\bibitem{bib16}
Sanguinetti G: Dimensionality reduction of clustered data sets. \emph{IEEE Trans Pattern Anal Mach Intell} 2008, 30(3):535-540.


\bibitem{bib17}
Huisman S, van Lew B, Mahfouz A, Pezzotti N, Hollt T, Michielsen L, Vilanova A, Reinders M, Lelieveldt B: BrainScope: interactive visual exploration of the spatial and temporal human brain transcriptome. \emph{Nucleic Acids Res} 2017, 45(10):e83.

\bibitem{bib18}
Tzeng WP, Frey TK: Mapping the rubella virus subgenomic promoter. \emph{J Virol} 2002, 76(7):3189-3201.


\bibitem{bib19}
Jia X, Zhu G, Han Q, Lu Z: The biological knowledge discovery by PCCF measure and PCA-F projection. \emph{PLoS One} 2017, 12(4):e175104.

\bibitem{bib20}
Jia X, Liu Y, Han Q, Lu Z: Multiple-cumulative probabilities used to cluster and visualize transcriptomes. \emph{FEBS Open Bio} 2017, 7(12):2008-2020.


\bibitem{bib21}


 Van der Maaten,L. and Hinton,G.  Visualizing data using
t-SNE. \emph{J. Mach. Learn. Res }2008, 9: 2579-2605.


\bibitem{bib22}
Xu W, Jiang X, Hu X, Li G: Visualization of genetic disease-phenotype similarities by multiple maps t-SNE with Laplacian regularization.\emph{ BMC Med Genomics} 2014, 7 Suppl 2:S1.


\bibitem{bib23}
Lu TP, Tsai MH, Lee JM, Hsu CP, Chen PC, Lin CW, Shih JY, Yang PC, Hsiao CK, Lai LC et al: Identification of a novel biomarker, SEMA5A, for non-small cell lung carcinoma in nonsmoking women. \emph{Cancer Epidemiol Biomarkers Prev} 2010, 19(10):2590-2597.

\bibitem{bib24}
Hasan AN, Ahmad MW, Madar IH, Grace BL, Hasan TN: An in silico analytical study of lung cancer and smokers datasets from gene expression omnibus (GEO) for prediction of differentially expressed genes. \emph{Bioinformation} 2015, 11(5):229-235.

\bibitem{bib25}
Milligan GW, Cooper MC: A Study of the Comparability of External Criteria for Hierarchical Cluster Analysis. \emph{Multivariate Behav Res} 1986, 21(4):441-458.


\bibitem{bib26}
http://nlp.stanford.edu/IR-book/html/htmledition/evaluation-of-clustering-1.html


\bibitem{bib27}
Estevez PA, Tesmer M, Perez CA, Zurada JM: Normalized mutual information feature selection. \emph{IEEE Trans Neural Netw} 2009, 20(2):189-201.

\bibitem{bib28}
Bruse JL, Zuluaga MA, Khushnood A, McLeod K, Ntsinjana HN, Hsia TY, Sermesant M, Pennec X, Taylor AM, Schievano S: Detecting Clinically Meaningful Shape Clusters in Medical Image Data: Metrics Analysis for Hierarchical Clustering Applied to Healthy and Pathological Aortic Arches. \emph{IEEE Trans Biomed Eng} 2017, 64(10):2373-2383.

\end{thebibliography}

    % Bibliography file (usually '*.bib' )
% for author-year bibliography (bmc-mathphys or spbasic)
% a) write to bib file (bmc-mathphys only)
% @settings{label, options="nameyear"}
% b) uncomment next line
%\nocite{label}

% or include bibliography directly:
% \begin{thebibliography}
% \bibitem{b1}
% \end{thebibliography}

%%%%%%%%%%%%%%%%%%%%%%%%%%%%%%%%%%%
%%                               %%
%% Figures                       %%
%%                               %%
%% NB: this is for captions and  %%
%% Titles. All graphics must be  %%
%% submitted separately and NOT  %%
%% included in the Tex document  %%
%%                               %%
%%%%%%%%%%%%%%%%%%%%%%%%%%%%%%%%%%%

%%
%% Do not use \listoffigures as most will included as separate files


%%%%%%%%%%%%%%%%%%%%%%%%%%%%%%%%%%%
%%                               %%
%% Tables                        %%
%%                               %%
%%%%%%%%%%%%%%%%%%%%%%%%%%%%%%%%%%%

%% Use of \listoftables is discouraged.
%%
\newpage
\section*{Tables}
\begin{table}
\begin{adjustwidth}{0in}{0in}
\centering
\caption{{\bf The details of $A_{k}$(k=1, 2, 3, 4 and 5).}}
\begin{tabular*}{1\textwidth}{@{\extracolsep{\fill}}|l|l|l|l|l|l|}
\hline
$A_{k}$	&		NO. of genes&		NO. of  samples	&	Tumor samples($B_{k}$)&Control samples($C_{k}$)& P-value\\\hline
$A_{1}$		&	1355&	 31	&	16 TN-smokers     &15	NN-smokers&	$<10^{-5}$\\
		 	&& &		(GDS3257)     &(GDS3257) &	\\\hline
$A_{2}$		 &	1129	&36&	18 TF-smokers               &	18 NF-smokers&	$<10^{-5}$\\
		 	&& &		(GDS3257)    &(GDS3257) &	\\\hline
$A_{3}$		 &	2055	&40&	24 TC-smokers              &	16 NC-smokers&	$<10^{-5}$\\
		 	&& &		(GDS3257)     &(GDS3257) &	\\\hline


$A_{4}$		  &	817	&76&	18 TF-smokers,      &18NF-smokers&$<10^{-5}$\\
             & &&24 TC-smokers&16NC-smokers&$<10^{-5}$\\

              		 	&& &		(GDS3257)     &(GDS3257) &	$*$\\\hline
 $A_{5}$		 &	1739 &	120&	60 TN-smokers              &	60 NN-smokers&	$<10^{-12}$\\
		 	& &	&	(GDS3837)     &(GDS3837) &	\\\hline

\end{tabular*}
\begin{flushleft}
{\textbf{TN-smokers: tumor never-smokers; TF-smokers: tumor former-smokers;
TC-smokers: tumor current-smokers; NN-smokers: normal never-smokers; NF-smokers: normal former-smokers;
NC-smokers: normal current-smokers. $*$ was that P-value of the mixing samples was less than $<10^{-5}$ also.}}
\end{flushleft}
\label{table1}
\end{adjustwidth}
\end{table}


\begin{table}[!ht]
\begin{adjustwidth}{0in}{0in}
\centering
\caption{{\bf Statistics of the mini-groups of 5 sample data sets.}}
\begin{tabular*}{1\textwidth}{@{\extracolsep{\fill}}|l|l|l|l|l|}
\hline
data-i&Algorithm: MG- &NO. of mini-groups	&NO. of misjudged 	&NO. of misjudged	\\
&&&tumor samples& normal samples\\\hline
data-1&PCC&4&0&0\\
&Euclidean-1&3&0&0\\
&Euclidean-2&4&0&0\\
&Euclidean-3&4&0&0\\\hline

data-2&PCC&7&0&3\\
&Euclidean-1&6&0&3\\
&Euclidean-2&6&0&2\\
&Euclidean-3&7&0&0\\\hline

data-3&PCC&5&0&0\\
&Euclidean-1&5&0&0\\
&Euclidean-2&4&0&0\\
&Euclidean-3&6&0&0\\\hline

data-4&PCC&13&0&1\\
&Euclidean-1&13&0&1\\
&Euclidean-2&12&0&1\\
&Euclidean-3&10&0&0\\\hline


data-5&PCC&23&2&2\\
&Euclidean-1&23&2&3\\
&Euclidean-2&24&2&2\\
&Euclidean-3&24&0&4\\\hline

\end{tabular*}
\begin{flushleft}
{\textbf{Euclidean-1: Euclidean distance of O-samples; Euclidean-2: Euclidean distance of the standardized samples;
Euclidean-3: Euclidean distance of N-samples.}}
\end{flushleft}
\label{table2}
\end{adjustwidth}
\end{table}

\begin{table}[!ht]
\begin{adjustwidth}{0in}{0in}
\centering
\caption{{\bf Statistics of Accuracy, F-Measure, RI and NMI of S-genes, N-genes
 and
 O-genes.}}
\begin{tabular*}{1\textwidth}{@{\extracolsep{\fill}}|l|l|l|l|l|r|l|}
\hline
Data	&NO. of	clusters	&	Genes	&	Accuracy	&	F-Measure &	RI &	NMI\\\hline

data-6	&	6	 	&	S-genes 	&	0.956&	0.956	 	&	0.323&0.888\\
	&	7	 	&	S-genes 	&	0.794	&0.788	 	&	0.092&0.672	\\
	&	8	 	&	S-genes 	&	0.803	&0.799   &	0.094&	0.660\\

	&	6	 	&	N-genes 	&	0.321	&0.267 	&	-0.084&	0.422
\\

	&	6	 	&	O-genes 	&	0.318&	0.263 	&	-0.081&		0.240
\\\hline


data-7	&	6	 	&	S-genes 	&	0.901&	0.897
 	 	&	0.237
		&0.744\\
	&	7	 	&	S-genes 	&	0.825&	0.814
	 	&	0.119
	&0.742
\\
	&	8	 	&	S-genes 	&	0.811&	0.813
   &	0.096	&0.683
\\

	&	6	 	&	N-genes 	&	0.305	&0.271
 	&	-0.079&0.487\\

	&	6	 	&	O-genes 	&	0.308	&0.264
 	&	-0.079
		&0.284
\\\hline
data-8	&	5	 	&	S-genes 	&	0.956&	0.956

	 	&	0.293&0.911\\

	&	6	 	&	S-genes 	&	0.947	&0.947
 	 	&	0.257
		&0.782\\
	&	7	 	&	S-genes 	&	0.937&	0.937
	 	&	0.181
	&0.733
\\
	&	8	 	&	S-genes 	&	0.884	&0.882
   &	0.137
	&0.718

\\

	&	6	 	&	N-genes 	&	0.275	&0.251
 	&	-0.084
	&0.540
\\

	&	6	 	&	O-genes 	&	0.281	&0.249
 	&	-0.089
		&0.340
\\\hline


data-9	&	5	 	&	S-genes 	&	0.977	&0.977


	 	&	0.503
&0.842
\\

	&	6	 	&	S-genes	&	0.827	&0.830

 	 	&	0.126

		&0.814
\\
	&	7	 	&	S-genes 	&	0.947&	0.947

	 	&	0.374

	&0.741\\
	&	8	 	&	S-genes 	&	0.962	&0.962

   &	0.575

	&0.693\\

	&	9	 	&	S-genes 	&	0.893	&0.891


   &	0.224

	&0.692
\\
	&	8	 	&	N-genes 	&	0.258	&0.245

 	&	-0.070

	&0.442\\

	&	8	 	&	O-genes 	&	0.229	&0.225

 	&	-0.086


		&0.3043
\\\hline
data-10	&	3&	S-genes&0.901&	0.897
&	0.132		&0.902
\\

	&	4&	S-genes&0.829&	0.824
&	0.083		&0.807
\\
	&	5	 	&	S-genes 	&	0.716	&0.669
 	 	&	0.054
		&0.601
\\
	&	6	 	&	S-genes &
 0.779&	0.776 &0.115
&0.714
\\

	&	7	 	&	S-genes 	&	0.895	&0.894
	 	&	0.092	&0.683
\\
	&	8	 	&	S-genes 	&	0.593&	0.623
   &	-0.008
	&0.674\\

	&	3	 	&	N-genes 	&	0.299&	0.290
 	&	-0.087
	&0.637
\\

	&	3	 	&	O-genes 	&	0.277	&0.203&	-0.081&0.088\\\hline
\end{tabular*}
\label{table3}
\end{adjustwidth}
\end{table}
%%%%%%%%%%%%%%%%%%%%%%%%%%%%%%%%%%%
%%                               %%
%% Additional Files              %%
%%                               %%
%%%%%%%%%%%%%%%%%%%%%%%%%%%%%%%%%%%


\end{backmatter}
\end{document}
