# Supplementary material for: Analyzing the similarity of samples and genes by MG-PCC algorithm, t-SNE-SS and t-SNE-SG maps
Source: BMC Bioinformatics. 2018 Dec 17;19:512. doi: 10.1186/s12859-018-2495-5 (PMC6296107; doi:10.1186/s12859-018-2495-5)
Supplement: Supplementary file 1 — MATLAB algorithm. A freely available MATLAB implemented to perform MG-PCC, t-SNE-SS, t-SNE-SG and draw the nearest sample(or gene) neighbors for a data set. (ZIP 6873 kb) [file 12859_2018_2495_MOESM1_ESM.zip › FundingInformation.xml]

<?xml version="1.0" encoding="UTF-8"?><funding-group><award-group id="ID0E1YAE14649"><funding-source funder-id=""> Major Program of National Natural Science Foundation of China</funding-source><award-id>2016YFA0501600</award-id></award-group></funding-group>
